# Supplementary material for: A global picture of pharmacy technician and other pharmacy support workforce cadres
Source: Res Social Adm Pharm. 2017 Mar-Apr;13(2):271–9. doi: 10.1016/j.sapharm.2016.12.004 (PMC5317197; doi:10.1016/j.sapharm.2016.12.004)
Supplement: Supplementary file 1 [file mmc1.xlsx]

## Sheet: Sheet2
Supplimentary file 1. Participant Demographics
What is your profession?	What is your profession?	What is your profession?	What is your profession?	What is your profession?	What is your profession?	What is your profession?	What is your profession?	What is your profession?
Answer Options	Answer Options	Senior medical professionals (eg, public healthcare physicians)	Public healthcare practice professional - pharmacist	Pharmacy assistant/technician	Managerial/leadership role	Administrative service professionals (eg, accounting, clerical, and human resources)	Other	Response Count
Please select one.	Please select one.	3	72	7	13	4	6	105
answered question	answered question	105						105
skipped question	skipped question	skipped question	skipped question	skipped question	skipped question	skipped question	87	87
Where is your main place of work?	Where is your main place of work?	Where is your main place of work?	Where is your main place of work?
Answer Options	Answer Options	Response Percent	Response Count
Community Pharmacy	Community Pharmacy	0.124	13
Hospital Pharmacy	Hospital Pharmacy	0.162	17
Academia	Academia	0.181	19
Pharmaceutical Industry	Pharmaceutical Industry	0.029	3
Clinic or Primary Health Care Centre	Clinic or Primary Health Care Centre	0	0
Government Ministry or Department	Government Ministry or Department	0.143	15
Other (please specify)	Other (please specify)	0.362	38
answered question	answered question	105						105
skipped question	skipped question	87						87
How long have you worked;	How long have you worked;	How long have you worked;	How long have you worked;	How long have you worked;	How long have you worked;	How long have you worked;	How long have you worked;
Answer Options	Answer Options	Less than 1 year	1-2 years	2-5 years	5-10 years	More than 10 years	Response Count
At your current Facility?	At your current Facility?	5	13	20	23	41	102
In your current Professional Role?	In your current Professional Role?	5	8	22	21	45	101
answered question	answered question	answered question	answered question	answered question	answered question	102		102
skipped question	skipped question	skipped question	skipped question	skipped question	skipped question	90		90
What is the highest level of school you have completed or the highest degree you have received?	What is the highest level of school you have completed or the highest degree you have received?	What is the highest level of school you have completed or the highest degree you have received?	What is the highest level of school you have completed or the highest degree you have received?
Answer Options	Answer Options	Response Percent	Response Count
Less than high school degree	Less than high school degree	0	0
High school degree or equivalent (e.g., GED)	High school degree or equivalent (e.g., GED)	0.02	2
Some college but no degree	Some college but no degree	0.02	2
Associate degree	Associate degree	0.01	1
Bachelor degree	Bachelor degree	0.158	16
Post Graduate degree (Certificate, Master, PhD)	Post Graduate degree (Certificate, Master, PhD)	0.792	80
answered question	answered question	101						101
skipped question	skipped question	91						91
